# Supplementary material for: The reliability and validity of the Survey of Activities and Fear of Falling in the Elderly for assessing fear and activity avoidance among stroke survivors
Source: PLoS One. 2019 Apr 1;14(4):e0214796. doi: 10.1371/journal.pone.0214796 (PMC6443158; doi:10.1371/journal.pone.0214796)
Supplement: S1 File — (XLSX) [file pone.0214796.s001.xlsx]

## Sheet: Data
code	Age	Gender	Education	Living_arrangement	Employment	BMI	type_of_stroke	affected_side	number_of_fall_6	Numberofstroke	mobility_status	ABC_C	LawtonADL	SAFE_Q1	SAFE_Q2	SAFE_Q3	SAFE_Q4	SAFE_Q5	SAFE_Q6	SAFE_Q7	SAFE_Q8	SAFE_Q9	SAFE_Q10	SAFE_Q11	Retest_Q1	Retest_Q2	Retest_Q3	Retest_Q4	Retest_Q5	Retest_Q6	Retest_Q7	Retest_Q8	Retest_Q9	Retest_Q10	Retest_Q11	Retest_total	SAFE_total
1	56	1	2	1	2	22.231	1	1	0	1	0	48.125	17	0	1	2	1	0	1	1	0	1	0	1													8
2	67	1	1	1	3	29.4076	1	1	0	1	0	51.25	12	2	2	1	1	1	3	3	3	3	2	3													24
3	55	1	1	1	0	29.5637	1	0	0	1	0	99.38	18	0	0	0	0	0	0	0	0	0	0	0													0
4	60	1	1	1	3	26.7229	0	0	0	1	0	94.38	18	0	0	1	0	0	0	0	0	1	0	0													2
5	56	0	1	0	2	27.4298	0	0	0	1	0	37.5	16	1	1	3	0	1	3	0	2	3	1	1													16
6	55	1	1	0	2	26.2121	0	1	1	1	0	78.13	17	0	0	1	0	0	1	0	2	0	0	0													4
7	55	1	1	1	2	25.7287	0	1	0	1	0	95	18	1	0	1	0	0	1	1	1	1	0	0													6
8	58	1	1	1	3	23.5883	0	0	0	1	1	92.5	16	0	0	0	0	0	1	0	0	0	0	0													1
9	58	0	2	1	3	23.3507	1	0	1	2	1	78.75	17	0	0	0	0	0	2	0	0	1	1	0													4
10	67	1	2	1	2	22.3324	1	0	0	1	0	66.875	14	0	0	0	0	0	0	0	0	0	0	0													0
11	69	1	1	1	2	26.7698	0	0	0	1	0	65.31	17	0	0	0	0	0	0	0	0	0	2	0													2
12	62	0	1	1	2	17.6254	1	1	0	1	0	75.625	15	0	0	1	0	0	1	0	2	2	0	0													6
13	55	1	1	1	3	22.3031	1	1	1	1	0	45	11	1	0	1	0	2	2	1	0	1	0	0													8
14	57	0	0	1	1	21.7438	1	1	0	1	1	65.625	16	1	0	2	0	0	2	2	1	2	2	0													12
15	59	0	0	0	3	21.5609	1	1	0	2	1	70.625	17	0	0	1	0	0	1	0	1	1	0	0													4
16	62	0	1	1	2	24.8356	1	1	0	1	1	63.75	15	1	0	3	0	0	1	1	0	1	0	0													7
17	54	1	1	1	1	32.2422	1	1	0	1	1	69.0625	12	1	1	3	1	1	1	1	2	1	1	1													14
18	64	0	0	1	2	24.5487	1	1	2	1	0	92.72	18	0	0	0	0	0	0	0	0	0	0	0													0
19	67	0	0	1	2	27.3669	1	1	0	2	1	86.875	14	0	1	1	0	0	1	1	1	1	1	1													8
20	59	1	1	1	3	24.6407	0	1	0	1	0	75	16	0	1	0	0	0	1	0	1	1	0	1													5
21	55	0	0	1	3	26.2493	1	1	0	1	0	86.875	17	0	0	2	0	0	1	0	0	1	0	0													4
22	64	1	0	1	2	19.8141	1	1	0	1	1	58.125	13	0	1	1	0	0	2	1	2	2	0	0													9
23	62	1	1	1	2	27.449	1	1	0	1	0	72.5	16	0	0	1	0	1	1	0	1	1	0	1													6
24	55	1	1	1	3	25.0593	0	0	0	1	2	52.5	8	2	3	2	3	3	3	2	2	2	2	2													26
25	64	1	0	1	2	20.1951	0	0	0	1	1	41.25	7	2	0	3	0	0	3	2	0	0	0	0													10
26	58	0	0	1	3	26.1865	1	0	0	1	1	96.875	15	0	1	1	0	0	1	0	0	0	0	0													3
27	59	1	1	1	3	22.0018	1	1	0	1	1	97.18	17	0	0	1	0	0	1	0	0	1	0	0													3
28	53	1	1	1	3	20.8997	1	0	0	1	1	62.31	7	2	1	1	0	0	3	2	2	1	1	1													14
29	55	1	0	1	3	19.2837	1	0	1	1	1	38.75	7	2	0	1	1	2	2	1	2	3	1	1													16
30	59	1	1	1	3	23.6081	0	1	0	1	0	79.06	9	0	1	1	0	0	1	1	1	1	0	0													6
31	65	1	1	1	2	26.4915	0	1	0	1	1	78.125	14	2	2	2	2	2	1	2	2	2	2	2													21
32	65	1	1	1	2	23.3067	1	1	0	1	1	50.625	11	2	1	2	0	0	2	0	2	2	2	1													14
33	50	0	1	1	3	21.3528	0	0	0	1	1	65.625	16	1	1	1	0	0	1	0	0	1	0	0													5
34	55	0	0	1	2	32.6468	1	1	0	1	0	73.75	17	0	0	1	0	1	2	2	1	2	0	0													9
35	58	0	1	1	2	19.2677	0	0	0	1	1	95.63	16	0	0	0	0	0	1	0	0	0	0	0													1
36	63	0	0	1	2	24.8813	1	0	0	2	1	74.375	13	0	0	1	0	0	2	0	0	1	0	0													4
37	60	1	2	1	2	25.9107	1	0	3	2	1	61.875	15	1	1	3	1	1	2	1	1	1	1	2													15
38	68	1	1	1	2	26.0923	0	1	0	1	0	97.375	12	2	0	0	0	0	0	0	0	0	0	0													2
39	54	0	1	1	3	25.8169	0	0	0	1	6	31.875	4	1	3	3	0	1	1	3	2	3	3	2													22
40	71	0	0	1	0	23.8728	1	1	0	1	6	40.625	15	0	0	0	0	0	0	0	0	0	0	0													0
41	62	1	1	0	2	27.2493	1	1	0	1	0	66.875	15	0	0	1	0	0	1	0	1	1	1	1													6
42	56	1	0	1	3	20.7101	1	1	0	1	1	53.75	13	2	2	3	1	2	3	1	3	2	1	1													21
43	63	0	1	1	2	18.6709	1	0	0	1	1	49.375	9	2	2	0	0	2	3	2	2	2	2	2													19
44	63	0	1	1	2	18.5947	1	0	0	1	1	73.125	13	3	1	0	0	0	2	0	0	1	1	0													8
45	70	0	0	1	2	21.4903	1	0	1	1	1	58.75	10	1	2	2	0	1	2	0	1	2	1	0													12
46	50	1	2	1	3	30.8642	0	0	0	1	1	76.25	9	1	2	1	0	1	1	1	0	0	1	1													9
47	50	1	2	1	1	25.1607	0	1	0	1	1	58.75	9	1	0	1	0	1	2	1	0	2	1	1													10
48	52	0	1	1	2	24.8777	0	0	1	1	1	51.88	17	2	2	2	0	0	2	2	0	1	3	0													14
49	50	0	1	1	3	21.986	0	0	0	1	1	38.75	12	0	0	3	0	0	3	3	0	3	2	2													16
50	68	1	1	1	2	26.6065	1	0	1	1	3	51.25	9	3	3	3	1	0	3	3	3	3	3	3													28
51	56	0	1	1	3	25.2533	0	1	0	2	6	44.375	2	1	0	0	0	0	0	0	0	1	0	0													2
52	60	1	0	1	2	26.7539	1	0	0	1	1	74.68	12	1	0	0	0	1	2	0	2	1	1	0													8
53	72	1	2	1	1	22.4197	0	0	0	1	0	79.375	17	0	0	1	1	1	2	1	1	2	0	0													9
54	57	0	1	1	3	23.1291	1	1	0	1	6	25	19	1	1	1	3	1	1	1	1	1	0	0													11
55	57	1	1	1	1	27.291	1	1	0	1	1	54.375	9	0	0	0	0	0	0	0	0	1	0	3													4
56	69	1	2	1	2	20.7883	0	1	0	1	2	38.125	11	2	2	1	1	2	3	2	2	2	3	3													23
57	73	1	2	1	2	21.4692	1	0	0	1	1	71.25	14	0	1	2	1	2	2	0	1	1	0	1													11
58	67	1	1	1	2	21.1876	1	0	7	1	2	63.75	13	0	0	2	0	0	0	0	1	1	0	0													4
59	50	1	2	1	3	28.9556	1	1	0	1	6	47.5	12	1	1	1	0	1	3	1	0	2	1	1													12
60	78	1	0	1	2	21.229	1	1	4	2	2	58.125	17	0	0	0	1	1	1	1	2	1	0	1													8
61	69	1	0	1	2	18.8504	1	1	0	1	2	88.75	15	0	0	0	0	0	1	0	0	0	0	0													1
62	58	0	1	1	3	25.6369	0	0	2	1	2	59.375	13	1	1	1	0	1	1	1	1	2	1	0													10
63	58	1	1	1	3	15.9597	1	0	0	1	2	65	14	2	0	3	0	0	1	0	1	2	0	0													9
64	55	1	1	1	3	22.7204	0	1	3	1	6	44.375	4	2	0	2	1	2	2	0	2	2	0	0													13
65	66	1	1	1	2	27.9155	0	1	0	1	1	75.625	18	0	0	0	0	0	1	0	1	1	0	0													3
66	69	0	1	1	2	21.875	1	1	0	1	1	50.625	10	2	0	3	2	1	3	1	2	3	2	3													22
67	58	0	2	1	3	22.3081	0	1	0	2	1	90.625	17	0	0	2	0	0	2	0	1	0	0	0													5
68	59	1	0	1	3	27.2173	1	0	1	1	1	70	17	2	2	0	0	0	0	0	0	0	0	0													4
69	68	0	0	1	2	22.3537	1	1	0	1	1	60	11	2	2	3	1	2	3	2	3	3	2	2													25
70	50	0	1	1	3	27.5482	1	0	0	2	4	30	13	2	2	3	0	3	2	0	2	3	3	3													23
71	54	0	2	1	3	27.6279	0	0	3	2	2	36.25	6	2	3	2	1	2	1	1	3	3	3	2													23
72	68	0	2	1	2	29.7778	0	0	0	1	1	56.875	8	2	1	2	0	0	2	2	2	3	0	0													14
73	55	1	1	1	2	24.539	1	0	0	1	3	79.69	16	1	0	3	0	0	3	0	2	3	0	0													12
74	73	1	1	1	2	23.7891	0	0	0	2	3	78.75	16	0	0	0	0	0	1	0	0	0	0	0													1
75	66	1	1	1	2	25.9909	0	0	2	2	1	66.875	17	0	1	2	0	0	1	0	1	1	0	1													7
76	59	1	2	1	1	24.8922	0	0	0	1	1	56.25	12	1	0	1	0	1	2	1	0	2	1	0													9
77	57	0	1	0	3	24.2382	0	1	0	1	1	53.125	15	0	1	2	0	1	1	0	1	1	2	1													10
78	50	1	2	1	3	21.2953	0	0	0	1	2	59.375	11	1	1	2	0	1	1	2	1	2	2	1													14
79	55	1	1	1	3	25.2493	1	0	0	1	1	61.25	8	1	1	2	1	1	2	1	0	1	0	0													10
80	58	1	1	1	2	26.5338	0	1	1	1	1	26.88	2	0	0	3	0	0	3	3	3	3	3	3													21
81	55	1	0	1	3	24.3911	0	1	2	1	6	29.38	4	2	1	0	0	0	1	1	1	2	1	2													11
82	55	1	1	1	3	25.4694	1	0	0	1	1	23.13	10	3	0	0	2	3	0	1	1	0	2	0													12
83	62	1	1	1	2	22.0386	1	0	0	1	3	33.75	2	2	2	1	1	2	2	2	2	3	3	2													22
84	68	1	1	1	3	22.6562	0	0	1	1	6	21.875	5	1	3	2	3	3	3	1	2	2	2	2													24
85	62	1	1	1	2	24.6181	1	1	0	1	1	21.56	10	3	0	0	2	3	0	1	1	0	2	0													12
86	55	1	2	1	0	25.1862	0	1	0	1	2	80.625	10	0	1	0	0	1	1	1	1	1	1	1													8
87	62	1	1	1	3	24.514	0	0	0	1	1	36.25	11	2	1	3	1	1	2	1	1	2	2	2													18
88	55	0	1	1	3	24.4352	1	0	0	1	1	85	14	0	0	1	0	0	1	0	0	2	2	0													6
89	55	1	1	1	3	23.7387	1	0	0	1	1	46.25	14	2	0	3	0	1	1	2	1	2	0	0	0	1	3	0	0	2	1	1	2	0	0	10	12
90	67	1	1	0	2	23.8	1	0	0	1	1	67.5	12	0	0	1	1	1	2	1	1	1	2	1	1	0	1	0	1	2	1	1	2	1	1	11	11
91	68	0	1	1	2	21.7	0	0	0	1	0	65.63	16	0	0	1	0	0	1	0	1	2	0	1	0	0	1	0	0	1	0	1	2	0	1	6	6
92	72	0	2	1	2	27.4	1	0	0	1	0	48.75	15	0	0	2	2	0	2	0	2	3	0	0	0	0	1	1	1	3	1	2	3	1	2	15	11
93	56	1	1	1	3	30.1	1	1	0	1	2	35.625	8	2	3	3	2	1	3	1	2	3	0	1	2	3	3	2	1	3	1	2	3	0	1	21	21
94	55	1	0	1	3	21.6	1	0	0	1	1	86.25	17	0	0	0	0	0	1	0	0	0	0	0	0	0	0	0	0	2	0	0	0	0	0	2	1
95	63	1	1	1	2	27.6	1	1	0	2	2	58.125	18	1	1	1	0	1	2	2	1	2	1	2	0	1	1	0	1	2	1	2	1	0	1	10	14
96	59	1	1	1	3	21.9	1	0	0	1	1	93.75	16	0	0	0	0	0	1	0	0	0	0	0	0	0	0	0	0	0	0	0	0	0	0	0	1
97	59	1	1	1	3	22.5	1	0	2	1	2	98.125	17	0	0	2	0	0	1	0	1	0	0	0	0	0	2	0	0	0	0	0	0	0	0	2	4
98	60	0	1	1	2	22	0	1	0	1	0	90.625	14	0	0	0	0	0	0	0	0	0	0	0	0	0	0	0	0	0	0	0	0	0	0	0	0
99	62	1	1	1	2	23.4	1	1	2	1	1	38.75	7	2	0	2	0	0	2	0	2	1	2	1	1	0	1	0	0	2	1	2	1	1	1	10	12
100	63	1	0	1	3	25.8	1	1	0	1	0	68.75	15	1	0	1	0	0	0	1	1	1	0	1	0	1	0	0	0	1	0	1	1	0	1	5	6
101	72	0	1	1	2	23.6	0	1	0	1	0	64.375	11	0	0	1	0	0	1	0	1	1	0	1	0	0	0	0	0	1	0	1	1	0	1	4	5
102	55	1	1	1	3	22.6	0	1	0	1	0	92.5	16	0	0	1	0	0	1	0	0	1	0	0	1	1	2	0	0	1	1	1	2	1	0	10	3
103	57	1	1	1	2	19.6	1	0	0	1	0	76.875	17	0	0	2	0	0	1	0	1	1	0	1	0	0	2	0	0	0	0	1	1	0	1	5	6
104	55	1	1	1	3	25.7	0	0	0	1	1	58.75	15	1	0	0	0	1	1	0	0	1	0	0	0	0	0	0	0	1	0	1	1	0	0	3	4
105	55	1	1	1	3	19.5	0	0	1	1	2	91.25	14	0	0	0	0	0	1	0	0	2	0	0	0	0	0	0	0	1	0	0	2	0	0	3	3
106	59	1	1	1	2	23.4	0	1	1	1	1	86.44	18	0	0	2	0	0	0	0	0	0	0	0	0	1	1	0	0	0	0	0	0	0	0	2	2
107	68	1	1	1	2	28.8	1	1	0	1	3	47.5	7	2	2	3	0	0	3	3	3	3	3	3	0	0	0	0	0	2	2	2	2	2	2	12	25
108	70	0	0	1	2	23.4	0	1	0	1	2	90	16	0	0	0	0	0	0	0	0	1	0	0	0	0	1	0	0	0	0	0	0	0	0	1	1

## Sheet: variables
code	Numeric	8	0		None	None	8	Right	Nominal	Input
Age	Numeric	5	1	Age	None	None	8	Right	Scale	Input
Gender	Numeric	1	0	Gender	{0, female}...	None	8	Right	Nominal	Input
Education	Numeric	2	0	Edu	{0, primary or below}...	None	5	Right	Nominal	Input
Living_arrangement	Numeric	1	0	Living	{0, live alone}...	None	5	Right	Nominal	Input
Employment	Numeric	8	0	Employ	{0, full time}...	None	4	Right	Nominal	Input
BMI	Numeric	5	2	bmi	None	None	11	Right	Scale	Input
type_of_stroke	Numeric	1	0	type of stroke	{0, infarct}...	None	8	Right	Nominal	Input
affected_side	Numeric	1	0	affected side	{0, left}...	None	8	Right	Nominal	Input
number_of_fall_6	Numeric	2	0	number of fall in 6 mouth	None	None	6	Right	Scale	Input
Numberofstroke	Numeric	1	0	no.stroke	None	None	7	Right	Scale	Input
mobility_status	Numeric	1	0	mobility status	{0, unaided}...	None	5	Right	Nominal	Input
ABC_C	Numeric	6	2	ABC baseline	None	None	7	Right	Scale	Input
LawtonADL	Numeric	2	0	Lawton baseline	None	None	5	Right	Scale	Input
SAFE_Q1	Numeric	8	0		None	999	4	Right	Scale	Input
SAFE_Q2	Numeric	8	0		None	999	4	Right	Scale	Input
SAFE_Q3	Numeric	8	0		None	999	3	Right	Scale	Input
SAFE_Q4	Numeric	8	0		None	999	4	Right	Scale	Input
SAFE_Q5	Numeric	8	0		None	999	4	Right	Scale	Input
SAFE_Q6	Numeric	8	0		None	999	3	Right	Scale	Input
SAFE_Q7	Numeric	8	0		None	999	4	Right	Scale	Input
SAFE_Q8	Numeric	8	0		None	999	4	Right	Scale	Input
SAFE_Q9	Numeric	8	0		None	999	4	Right	Scale	Input
SAFE_Q10	Numeric	8	0		None	999	4	Right	Scale	Input
SAFE_Q11	Numeric	8	0		None	999	4	Right	Scale	Input
Retest_Q1	Numeric	8	2		None	None	8	Right	Nominal	Input
Retest_Q2	Numeric	8	2		None	None	8	Right	Nominal	Input
Retest_Q3	Numeric	8	2		None	None	8	Right	Nominal	Input
Retest_Q4	Numeric	8	2		None	None	8	Right	Nominal	Input
Retest_Q5	Numeric	8	2		None	None	8	Right	Nominal	Input
Retest_Q6	Numeric	8	2		None	None	8	Right	Nominal	Input
Retest_Q7	Numeric	8	2		None	None	8	Right	Nominal	Input
Retest_Q8	Numeric	8	2		None	None	8	Right	Nominal	Input
Retest_Q9	Numeric	8	2		None	None	8	Right	Nominal	Input
Retest_Q10	Numeric	8	2		None	None	8	Right	Nominal	Input
Retest_Q11	Numeric	8	2		None	None	8	Right	Nominal	Input
Retest_total	Numeric	8	2		None	None	14	Right	Nominal	Input
SAFE_total	Numeric	8	2		None	None	12	Right	Scale	Input
